# Supplementary material for: Integrated NMR and MS Analysis of the Plasma Metabolome Reveals Major Changes in One-Carbon, Lipid, and Amino Acid Metabolism in Severe and Fatal Cases of COVID-19
Source: Metabolites. 2023 Jul 24;13(7):879. doi: 10.3390/metabo13070879 (PMC10384698; doi:10.3390/metabo13070879)
Supplement: Supplementary file 1 [file metabolites-13-00879-s001.zip]

Archive with 1 entries (1 files):
- metabolites-2473658-supplementary.pdf
